# Supplementary material for: miR-134-3p Regulates Cell Proliferation and Apoptosis by Targeting INHBA via Inhibiting the TGF-β/PI3K/AKT Pathway in Sheep Granulosa Cells
Source: Biology (Basel). 2024 Dec 30;14(1):24. doi: 10.3390/biology14010024 (PMC11759767; doi:10.3390/biology14010024)
Supplement: Supplementary file 1 [file biology-14-00024-s001.zip]

Archive with 1 entries (1 files):
- biology-3336122-supplementary.pdf
